# Supplementary material for: Effect of Genetic Variability in the CYP4F2, CYP4F11, and CYP4F12 Genes on Liver mRNA Levels and Warfarin Response
Source: Front Pharmacol. 2017 May 31;8:323. doi: 10.3389/fphar.2017.00323 (PMC5449482; doi:10.3389/fphar.2017.00323)
Supplement: Supplementary file 1 [file Table_1.xlsx]

## Sheet: Supplementary_Table_1
Supplementary Table 1. Characteristics and allele frequencies of CYP4F2, CYP4F11 and CYP4F12 SNPs investigated in our study.
Gene	SNP	Chromosomal Position	SNP Alleles	SNP Location and Function	HWE P-Value	% Call Rate	MAF (our study)	MAF (public database)*
CYP4F12	rs10854147	15642995	A > G	5' near gene	0.7976	100	0.077	0.116
CYP4F12	rs10854148	15643025	C > T	5' near gene	0.7976	100	0.077	0.116
CYP4F12	rs7245534	15643098	T > C	5' near gene	0.7976	100	0.077	0.083
CYP4F12	rs16980695	15643275	A > T	5' near gene	0.0952	93.3	0.241	0.263
CYP4F12	rs3813137	15643397	C > T	5' near gene	1	99.3	0.041	0.054
CYP4F12	rs10405688b	15643494	A > G	5' near gene	0	0	0	0.089
CYP4F12	rs12977005	15643668	A > G	5' near gene	0.7362	92.6	0.083	0.116
CYP4F12	rs4347744	15643859	C > G	5' near gene	1	96.6	0.069	0.127
CYP4F12	rs4331436	15643897	C > T	5' near gene	0.5951	98.7	0.088	0.116
CYP4F12	rs7248804c	15644051	A > G	5' near gene	7.5835e-42	95.3	0.5	0.117
CYP4F12	rs2176917	15644236	A > G	5' near gene	0.7309	100	0.081	0.13
CYP4F12	rs2139749b	15644378	C > T	5' near gene	1.6822e-24	56.4	0.5	0
CYP4F12	rs17641206b	15645152	T > C	Intron 1	1	83.2	0.077	0.216
CYP4F12	rs10414690	15645195	C > G	Intron 1	0.6704	100	0.091	0.102
CYP4F12	rs16995376	15645377	C > T	Exon 2, Missense, Pro13Leu	0.106	100	0.232	0.25
CYP4F12	rs16995378b	15645386	T > C	Exon 2, Missense, Met16Thr	0.4072	61.1	0.126	0.096
CYP4F12	rs9305063	15646525	T > C	Intron 2	0.7976	100	0.077	0.102
CYP4F12	rs10410157	15646622	C > T	Intron 2	0.7976	100	0.077	0.112
CYP4F12	rs610142a	15649930	A > T	Intron 2	1	100	0	0
CYP4F12	rs609636	15650098	C > T	Exon 3, Missense, Asp76Asn	0.7759	97.3	0.079	0.117
CYP4F12	rs609290	15650140	C > T	Exon 3, Missense, Val90Ile	0.7976	100	0.077	0.11
CYP4F12	rs17682485	15650698	G > A	Intron 3	0.8902	100	0.419	0.398
CYP4F12	rs12460703	15650776	A > G	Intron 3	0.9634	100	0.49	0.5
CYP4F12	rs675326	15651144	G > A	Intron 3	1	98.7	0.003	0
CYP4F12	rs16980704b	15651531	T > C	Intron 3	0.2212	80.5	0.242	0.267
CYP4F12	rs677139a	15651547	A > G	Intron 3	1	100	0	0
CYP4F12	rs688468a	15651752	A > G	Intron 3	1	100	0	0
CYP4F12	rs2074568	15652132	T > A	Intron 4	0.7919	100	0.218	0.164
CYP4F12	rs10409750	15652606	A > G	Intron 5	0.5691	100	0.433	0.397
CYP4F12	rs10415331	15652617	C > T	Intron 5	0.709	97.3	0.083	0.121
CYP4F12	rs595381a	15652809	C > G	Intron 5	1	100	0	0
CYP4F12	rs673020b	15653081	G > A	Intron 5	1	75.8	0.018	0
CYP4F12	rs672645a	15653127	A > G	Intron 5	1	100	0	0
CYP4F12	rs672555b	15653185	C > A	Intron 5	1	88.6	0.057	0.008
CYP4F12	rs11085969	15653546	G > A	Intron 5	0.8695	99.3	0.236	0.203
CYP4F12	rs12151032	15653566	C > T	Intron 5	0.1559	100	0.242	0.268
CYP4F12	rs610652a	15653900	C > T	Intron 5	1	100	0	0
CYP4F12	rs2285888b	15654235	C > T	Exon 6, Missense, Arg188Cys	0.009	83.9	0.36	0.483
CYP4F12	rs2285890	15654415	C > T	Intron 6	1	100	0.03	0.061
CYP4F12	rs57578760a	15655463	G > C	Exon 7, Missense, Val270Leu	1	100	0	NA
CYP4F12	rs628603a	15655595	A > G	Intron 7	1	100	0	0
CYP4F12	rs2074569a	15655727	C > T	Intron 7	1	100	0	0
CYP4F12	rs630133a	15655769	C > T	Intron 7	1	96	0	0
CYP4F12	rs629748a	15655843	A > G	Intron 7	1	100	0	0
CYP4F12	rs640169a	15655885	A > G	Intron 7	1	100	0	0
CYP4F12	rs616745a	15656420	C > T	Intron 7	1	100	0	0
CYP4F12	rs633929b	15657441	A > G	Intron 9	1	6.7	0	0
CYP4F12	rs17682497b	15657542	C > T	Intron 9	0.0942	87.9	0.206	0.2
CYP4F12	rs659825a	15657584	A > T	Intron 9	1	100	0	0.018
CYP4F12	rs659447	15657662	C > T	Intron 9	1	96.6	0.031	0.051
CYP4F12	rs11085971	15657813	G > T	Intron 9	1	92.6	0.152	0.067
CYP4F12	rs10420354	15657946	C > T	Intron 9	0.2515	100	0.158	0.085
CYP4F12	rs642322	15659173	C > G	Intron 9	0.1875	100	0.238	0.25
CYP4F12	rs631279	15659334	T > C	Intron 9	0.1875	100	0.238	0.268
CYP4F12	rs627753b	15660130	T > C	Intron 9	0.6172	61.1	0.192	0.248
CYP4F12	rs10410357	15661331	A > G	Intron 9	0.2515	100	0.158	0.083
CYP4F12	rs4109350	15661921	C > T	Intron 9	0.2338	98	0.236	0.264
CYP4F12	rs11879787	15662454	A > G	Intron 9	0.6761	100	0.242	0.186
CYP4F12	rs613503a	15663113	C > T	Intron 9	1	96.6	0	0
CYP4F12	rs680681	15663148	T > C	Intron 9	0.1875	100	0.238	0.242
CYP4F12	rs615392c	15663595	C > T	Intron 9	9.0502e-05	91.3	0.346	0.264
CYP4F12	rs627971	15664094	T > C	Intron 9	0.7777	100	0.49	0.491
CYP4F12	rs665872	15664106	C > T	Intron 9	0.6489	97.3	0.493	0.47
CYP4F12	rs629651b	15664417	G > T	Intron 9	7.1713e-05	83.9	0.376	0.458
CYP4F12	rs4808362	15664892	G > A	Intron 9	0.9018	98.7	0.497	0.483
CYP4F12	rs651109	15665158	G > A	Intron 9	1	100	0.067	0.067
CYP4F12	rs59302543a	15667846	A > G	Exon 10, Missense, Ile406Val	1	100	0	NA
CYP4F12	rs687774b	15668062	C > T	Intron 11	0.6648	65.8	0.235	0.225
CYP4F12	rs688231	15668157	A > G	Intron 11	0.1875	100	0.238	0.225
CYP4F12	rs688256	15668175	G > C	Intron 11	0.1875	100	0.238	0.242
CYP4F12	rs688755	15668305	T > C	Exon 12, Synonymous, Pro460Pro	0.1875	100	0.238	0.258
CYP4F12	rs61391486a	15668720	A > G	Exon 13, Missense, Asn467Ser	1	100	0	NA
CYP4F12	rs593818	15668884	G > A	Exon 13, Missense, Gly522Ser	0.8437	99.3	0.486	0.492
CYP4F12	rs594255	15668984	G > A	3' UTR	0.1875	100	0.238	0.242
CYP4F12	rs611848	15669379	C > T	3' near gene	0.7777	100	0.49	0.486
CYP4F12	rs624512	15669890	G > A	3' near gene	0.1875	100	0.238	0.258
CYP4F12	rs12976669	15671312	A > C	3' near gene	0.2826	100	0.272	0.25
CYP4F12	rs7255335	15672079	G > C	3' near gene	0.2826	100	0.272	0.228
CYP4F12	rs2886476	15672717	T > G	3' near gene	0.2826	100	0.272	0.254
CYP4F12	rs670476	15674467	A > G	3' near gene	0.1182	95.3	0.268	0.322
CYP4F12	rs590828	15674919	T > C	3' near gene	1	98.7	0.48	0.45
-	rs4808369	15691869	T > G	Intergenic, between CYP4F12 and CYP4F2	0.2826	100	0.272	0.233
-	rs7252197	15696098	T > G	Intergenic, between CYP4F12 and CYP4F2	1	100	0.087	0.11
-	rs4433928	15699690	G > A	Intergenic, between CYP4F12 and CYP4F2	0.7439	99.3	0.47	0.5
-	rs16980800	15706047	A > G	Intergenic, between CYP4F12 and CYP4F2	0.5458	100	0.285	0.297
-	rs2240228	15713872	G > A	Intergenic, between CYP4F12 and CYP4F2	0.001	94.6	0.241	0.3
-	rs2079234	15718510	G > T	Intergenic, between CYP4F12 and CYP4F2	0.6906	100	0.466	0.392
-	rs11666521	15722672	T > C	Intergenic, between CYP4F12 and CYP4F2	0.9656	100	0.268	0.233
-	rs10423986	15727655	C > T	Intergenic, between CYP4F12 and CYP4F2	0.7309	100	0.081	0.092
-	rs2189784	15820200	G > A	Downstream of CYP4F2	0.2159	100	0.433	0.381
-	rs2079288	15825203	T > C	Downstream of CYP4F2	0.2401	100	0.205	0.217
-	rs7252046	15832473	T > C	Downstream of CYP4F2	0.9565	100	0.336	0.325
-	rs12610189	15839641	T > G	Downstream of CYP4F2	0.8813	100	0.359	0.3
CYP4F2	rs3093216	15848737	T > C	3` near gene	0.7076	100	0.362	0.3
CYP4F2	rs3093212b	15848966	A > A	3` near gene	0	0	0	0.475
CYP4F2	rs3093211c	15848967	C > T	3` near gene	6.0687e-44	100	0.5	0.2
CYP4F2	rs3093210c	15849401	G > A	3` near gene	1.718e-07	100	0.238	0.142
CYP4F2	rs3093209	15849420	C > G	3` near gene	0.7076	100	0.362	0.347
CYP4F2	rs3093208a	15849582	T > C	3` near gene	1	100	0	0
CYP4F2	rs3093207	15849658	A > G	3` near gene	0.7076	100	0.362	0.3
CYP4F2	rs17756654	15849725	C > A	3` near gene	1	100	0.044	0.033
CYP4F2	rs3093206	15849753	AA > DEL	3` near gene	0.095	100	0.383	0.217
CYP4F2	rs1272	15850040	G > C	Exon 13	0.5805	100	0.275	0.18
CYP4F2	rs3093204	15850167	G > A	Exon 13	1	100	0.057	0.065
CYP4F2	rs3093203	15850184	C > T	Exon 13	0.7914	99.3	0.26	0.292
CYP4F2	rs1126433c	15850405	A > G	Exon 13	2.2359e-28	100	0.453	0.477
CYP4F2	rs3093201a	15850454	T > C	Exon 13	1	100	0	0
CYP4F2	rs3093200	15850589	C > A	Exon 13, Missense, Met519Leu	1	100	0.057	0.083
CYP4F2	rs3093199b	15850871	A > T	Intron 12	0	0	0	0.284
CYP4F2	rs3093198	15851048	C > T	Intron 12	1	100	0.332	0.34
CYP4F2	rs3093197a	15851128	A > T	Intron 12	1	100	0	0
CYP4F2	rs2108622	15851431	C > T	Exon 11, Missense, Met433Val	1	100	0.289	0.233
CYP4F2	rs3093195	15852433	G > A	Intron 9	0.8562	100	0.262	0.325
CYP4F2	rs3093227	15852520	G > T	Intron 9	1	100	0.01	0.023
CYP4F2	rs3093194	15852676	G > A	Intron 9	0.8562	100	0.262	0.332
CYP4F2	rs3093193	15852914	G > C	Intron 9	0.7076	100	0.362	0.333
CYP4F2	rs3093192a	15853319	C > T	Intron 9	1	100	0	0
CYP4F2	rs12984060	15853553	G > A	Intron 9	0.8835	100	0.376	0.375
CYP4F2	rs3093226b	15853780	T > T	Intron 9	0	0	0	0.071
CYP4F2	rs2886296	15855478	A > T	Intron 9	0.4933	100	0.094	0.065
CYP4F2	rs3093184b	15855730	C > T	Intron 9	0.0222	19.5	0.328	0.329
CYP4F2	rs3093180	15856148	C > T	Intron 9	1	100	0.171	0.153
CYP4F2	rs3093173	15856788	G > A	Intron 9	1	100	0.168	0.095
CYP4F2	rs3093170	15856974	T > G	Intron 9	0.002	100	0.487	0.432
CYP4F2	rs3093169	15857008	G > A	Intron 9	0.0324	100	0.154	0.139
CYP4F2	rs3093168	15857245	C > T	Intron 9	0.6443	100	0.393	0.345
CYP4F2	rs3093167	15857292	T > C	Intron 9	1	100	0.168	0.109
CYP4F2	rs3093166	15857349	A > T	Intron 9	0.6443	100	0.393	0.345
CYP4F2	rs3093163a	15857497	G > A	Intron 9	1	100	0	0
CYP4F2	rs2074900	15857820	G > A	Exon 9, Synonymous, His343His	0.0018	100	0.225	0.325
CYP4F2	rs3093160	15857907	G > A	Intron 8	1	100	0.168	0.109
CYP4F2	rs2074901	15858422	A > C	Intron 7	1	100	0.168	0.1
CYP4F2	rs1558139	15858564	A > G	Intron 7	0.002	100	0.487	0.433
CYP4F2	rs3093158b	15861166	A > G	Intron 8	6.4182e-06	48.3	0.417	0.286
CYP4F2	rs3093156	15861609	A:T	Intron 6	0.7087	98.7	0.442	0.433
CYP4F2	rs3093150	15862629	C > T	Intron 5	0.8666	100	0.074	0.045
CYP4F2	rs3093145	15862852	C:A	Intron 5	0.5926	100	0.443	0.441
CYP4F2	rs3093144	15863297	G > A	Intron 5	1	100	0.185	0.224
CYP4F2	rs3093141a	15863521	C > T	Intron 5	1	100	0	0
CYP4F2	rs3093135	15865371	T > A	Intron 3	1	100	0.168	0.118
CYP4F2	rs3093134	15865396	G > C	Intron 3	1	100	0.168	0.114
CYP4F2	rs2006193	15865800	C > A	Intron 3	0.0395	100	0.151	0.142
CYP4F2	rs2365178	15866003	G > A	Intron 3	1	100	0.168	0.114
CYP4F2	rs3093129	15866019	A > G	Intron 3	1	100	0.168	0.114
CYP4F2	rs3093128	15866104	G > A	Intron 3	1	100	0.168	0.142
CYP4F2	rs3093126a	15866160	A > G	Intron 3	1	100	0	0
CYP4F2	rs2016503	15866185	T > C	Intron 3	0.8904	100	0.181	0.109
CYP4F2	rs3093124	15866232	T > C	Intron 3	1	99.3	0.169	0.109
CYP4F2	rs3093122b	15866276	C > G	Intron 3	1	3.4	0.1	0.109
CYP4F2	rs3093121	15866277	C > A	Intron 3	1	100	0.168	0.109
CYP4F2	rs736089b	15866300	A > G	Intron 3	0.588	43	0.133	0
CYP4F2	rs2215092	15866521	G > T	Intron 3	0.8666	100	0.074	0.043
CYP4F2	rs3093116	15866574	G > A	Intron 3	1	100	0.168	0.109
CYP4F2	rs3093115	15866615	T > A	Intron 3	1	100	0.168	0.114
CYP4F2	rs984692	15867074	T > A	Intron 3	0.6761	100	0.242	0.208
CYP4F2	rs3093114	15867413	C > T	Exon 3, Synonymous, Ala82Ala	1	100	0.168	0.114
CYP4F2	rs3093113a	15867545	A > G	Intron 2	1	100	0	0
CYP4F2	rs3093112	15867611	A > G	Intron 2	1	100	0.168	0.114
CYP4F2	rs3093110	15868784	T > C	Intron 2	1	100	0.168	0.109
CYP4F2	rs2074902c	15869099	C > T	Intron 2	8.3246e-38	100	0.487	0.18
CYP4F2	rs3093106	15869257	A > G	Exon 2, Synonymous, Pro55Pro	1	100	0.168	0.109
CYP4F2	rs3093105c	15869388	G > T	Exon 2, Missense, Gly12Trp	8.3246e-38	100	0.487	0.109
CYP4F2	rs3093103	15869434	T > C	Intron 1	1	100	0.168	0.109
CYP4F2	rs3093100	15869469	G > C	Intron 1	1	100	0.168	0.139
CYP4F2	rs3093098	15869512	T > C	Intron 1	0.8707	100	0.171	0.128
CYP4F2	rs3093097	15869690	CA > DEL	Intron 1	0.7481	100	0.282	NA
CYP4F2	rs3093092c	15870127	C > A	3` near gene	0.0001	96.6	0.212	0.142
CYP4F2	rs3093091a	15870133	C > T	3` near gene	1	100	0	0.222
CYP4F2	rs3761014	15872763	C > G	3` near gene	1	100	0.185	0.207
CYP4F11	rs2018460	15873757	G > A	3` near gene	1	100	0.185	0.217
CYP4F11	rs2365177	15880408	T > G	3` near gene	1	95.3	0.035	0.042
CYP4F11	rs8102331b	15883144	G > A	3` near gene	1	82.6	0.069	0.333
CYP4F11	rs12459933	15884116	T > C	3` near gene	0.4597	99.3	0.365	0.308
CYP4F11	rs12610962	15884377	G > A	3' UTR	0.2678	100	0.5	0.483
CYP4F11	rs1060467	15885538	T > C	3' UTR	0.6918	99.3	0.334	0.425
CYP4F11	rs1064796	15885662	G > C	Exon 12, Synonymous, Thr485Thr	0.5239	94	0.282	0.283
CYP4F11	rs2072269	15885739	G > A	Intron 11	0.2034	100	0.497	0.467
CYP4F11	rs1060463b	15886176	G > A	Exon 11, Missense, Asn446Asp	8.3137e-06	67.8	0.381	0.392
CYP4F11	rs12977516	15886919	G > C	Intron 8	0.4498	96.6	0.42	0.491
CYP4F11	rs12971888	15887204	G > A	Intron 8	0.7817	100	0.44	0.417
CYP4F11	rs6512074	15887894	A > G	Intron 8	0.4958	92.6	0.471	0.361
CYP4F11	rs6512075	15888067	C > T	Intron 8	0.6765	99.3	0.449	0.382
CYP4F11	rs7253051	15888131	G > C	Intron 8	0.6	100	0.426	0.486
CYP4F11	rs1471112	15891458	T > G	Intron 8	1	100	0.265	0.242
CYP4F11	rs12978309	15892188	T > A	Intron 8	0.7817	100	0.44	0.361
CYP4F11	rs11086012	15893643	C > A	Intron 8	0.9656	100	0.268	0.283
CYP4F11	rs4808409b	15894379	G > T	Intron 6	0.0083	73.8	0.445	0.492
CYP4F11	rs3746152	15895519	T > A	Intron 6	1	100	0.037	0.025
CYP4F11	rs8104361b	15895714	A > G	Exon 6, Missense, Arg276Cys	1	48.3	0.014	0.258
CYP4F11	rs7249167	15898359	G > A	Intron 4	0.603	100	0.174	0.167
CYP4F11	rs2305804	15899365	G > C	Intron 2	0.0936	96.6	0.125	0.121
CYP4F11	rs3765071	15901034	G > A	Intron 2	1	96.6	0.441	0.361
CYP4F11	rs3765070b	15901292	C > T	Exon 2, Synonymous, Ile106Ile	0.3184	83.9	0.428	0.397
CYP4F11	rs2305801b	15906141	G > A	Exon 1, Synonymous, Gly26Gly	0.2069	74.5	0.135	0.25
CYP4F11	rs2305800	15906294	T > C	5' UTR	0.8072	100	0.262	0.19
CYP4F11	rs11879253b	15906491	G > C	5' UTR	0.1634	68.5	0.147	0.25
CYP4F11	rs12985091	15906749	G > A	5' near gene	0.4171	96	0.392	0.481
CYP4F11	rs3826950	15906891	C > T	5' near gene	0.8707	99.3	0.26	0.192
CYP4F11	rs3810428	15907478	C > A	5' near gene	0.0185	99.3	0.24	0.145
CYP4F11	rs3810427	15907650	G > T	5' near gene	0.509	100	0.406	0.492
CYP4F11	rs16980968	15907925	C > T	5' near gene	1	89.9	0.015	NA
CYP4F11	rs12460831	15908758	T > C	5' near gene	0.8181	96	0.266	0.186
CYP4F11	rs2116951	15908806	A > G	5' near gene	1	100	0.04	0.018
CYP4F11	rs11670533	15911160	G > A	5' near gene	0.3374	99.3	0.341	0.308
CYP4F11	rs4375789	15912804	G > A	5' near gene	1	98.7	0.265	0.173
CYP4F11	rs2116952	15913255	C > T	5' near gene	0.0152	99.3	0.101	0.125
CYP4F11	rs2163859	15914143	C > A	5' near gene	1	100	0.265	0.192
-	rs12327750c	15916687	T > C	Upstream of CYP4F11	1.7842e-41	98.7	0.497	0.195
-	rs10500211	15919348	A > T	Upstream of CYP4F11	0.8953	96	0.164	0.125
-	rs17641489c	15920483	A > G	Upstream of CYP4F11	2.4111e-43	98.7	0.5	0.052
Chromosomal positions are given in base pairs from the p-telomere of chromosome 19, as per HapMap Data release 27, March 2008, NCBI B36 assembly, dbSNP b126.
a SNPs were monomorphic.
bSNPs gave <90% call rate.
c SNPs were not in HWE.
*Frequency data were compiled from HapMap R27 and NCBI dbSNP b126 databases.
