# Supplementary material for: Effect of Genetic Variability in the CYP4F2, CYP4F11, and CYP4F12 Genes on Liver mRNA Levels and Warfarin Response
Source: Front Pharmacol. 2017 May 31;8:323. doi: 10.3389/fphar.2017.00323 (PMC5449482; doi:10.3389/fphar.2017.00323)
Supplement: Supplementary file 2 [file Table_2.XLSX]

## Sheet: Supplementary_Table_2
Supplementary Table 2. Tagging SNPs across the CYP4F12-CYP4F2-CYP4F11 locus (r2 ≥ 0.9).
Tagging SNP	Tagged SNPs	Gene	Chromosomal Location	Localisation
rs3093209	rs3093209	CYP4F2	15849420	3` near gene
	rs12610189	CYP4F2	15839641	Downstream of CYP4F2
	rs3093216	CYP4F2	15848737	3` near gene
	rs3093207	CYP4F2	15849658	3` near gene
	rs3093206	CYP4F2	15849753	3` near gene
	rs3093193	CYP4F2	15852914	Intron 9
rs3093173	rs3093173	CYP4F2	15856788	Intron 9
	rs3093180	CYP4F2	15856148	Intron 9
	rs3093167	CYP4F2	15857292	Intron 9
	rs3093160	CYP4F2	15857907	Intron 8
	rs2074901	CYP4F2	15858422	Intron 7
	rs3093135	CYP4F2	15865371	Intron 3
	rs3093134	CYP4F2	15865396	Intron 3
	rs2365178	CYP4F2	15866003	Intron 3
	rs3093129	CYP4F2	15866019	Intron 3
	rs3093128	CYP4F2	15866104	Intron 3
	rs3093124	CYP4F2	15866232	Intron 3
	rs3093121	CYP4F2	15866277	Intron 3
	rs3093116	CYP4F2	15866574	Intron 3
	rs3093115	CYP4F2	15866615	Intron 3
	rs3093114	CYP4F2	15867413	Exon 3, Synonymous, Ala82Ala
	rs3093112	CYP4F2	15867611	Intron 2
	rs3093110	CYP4F2	15868784	Intron 2
	rs3093106	CYP4F2	15869257	Exon 2, Synonymous, Pro55Pro
	rs3093103	CYP4F2	15869434	Intron 1
	rs3093100	CYP4F2	15869469	Intron 1
	rs3093098	CYP4F2	15869512	Intron 1
rs3093169	rs3093169	CYP4F2	15865800	Intron 3
	rs2006193	CYP4F2	15857008	Intron 9
rs12977516	rs12977516	CYP4F11	15886919	Intron 8
	rs7253051	CYP4F11	15888131	Intron 8
rs627971	rs627971	CYP4F12	15664094	Intron 9
	rs665872	CYP4F12	15664106	Intron 9
	rs4808362	CYP4F12	15664892	Intron 9
	rs593818	CYP4F12	15668884	Exon 13, Missense, Gly522Ser
	rs611848	CYP4F12	15669379	3' near gene
rs2886476	rs2886476	CYP4F12	15672717	3' near gene
	rs12976669	CYP4F12	15671312	3' near gene
	rs7255335	CYP4F12	15672079	3' near gene
	rs4808369	-	15691869	Intergenic, between CYP4F12 and CYP4F2
Chromosomal positions are given in base pairs from the p-telomere of chromosome 19, as per HapMap Data release 27, NCBI B36 assembly, dbSNP b126.
