# Supplementary material for: Effect of Genetic Variability in the CYP4F2, CYP4F11, and CYP4F12 Genes on Liver mRNA Levels and Warfarin Response
Source: Front Pharmacol. 2017 May 31;8:323. doi: 10.3389/fphar.2017.00323 (PMC5449482; doi:10.3389/fphar.2017.00323)
Supplement: Supplementary file 3 [file Table_3.XLSX]

## Sheet: Supplementary_Table_3
Supplementary Table 3. Significant univariate associations with warfarin stable dose.
Variable	P
Age	3.96e-07
BMI	9.1e-05
Baseline Factor II*	1.4e-05
Gender	0.000131
CYP2C9*2 rs1799853	7.61e-07
CYP2C9*3 rs1057910	5.35e-08
VKORC1 rs9923231	2.15e-20
*Factor II was highly correlated with factors VII, IX, X, proteins C and S (r > 0.6).
